# Supplementary material for: MicroRNA-125a is over-expressed in insulin target tissues in a spontaneous rat model of Type 2 Diabetes
Source: BMC Med Genomics. 2009 Aug 18;2:54. doi: 10.1186/1755-8794-2-54 (PMC2754496; doi:10.1186/1755-8794-2-54)
Supplement: Additional file 4 — Tissue differences in miRNA expression (liver vs. fat) [file 1755-8794-2-54-S4.xls]

## Sheet: supplementary table 1
Tissue differences in miRNA expression (liver vs fat)
ProbeID	logFC	t	P.Value	adj.P.Val	miRNA
PS20119	6.98086	15.8083	2.70355e-10	4.59603e-08	rno-miR-122a
PS20115	8.08875	13.7164	1.74724e-09	1.48515e-07	rno-miR-106b
PS20121	2.04824	5.70199	5.5606e-05	0.003151	rno-miR-125a
PS20145	-2.11823	-5.151	0.000149309	0.00634564	rno-miR-145
PS20177	1.3481	4.76024	0.000308195	0.0104786	rno-miR-192
PS20208	1.62071	4.4376	0.000568494	0.0150201	rno-miR-218
PS20301	1.31012	4.39367	0.000618473	0.0150201	rno-miR-92
PS20255	1.50384	3.88218	0.00167175	0.0355247	rno-miR-331
