# Supplementary material for: MicroRNA-125a is over-expressed in insulin target tissues in a spontaneous rat model of Type 2 Diabetes
Source: BMC Med Genomics. 2009 Aug 18;2:54. doi: 10.1186/1755-8794-2-54 (PMC2754496; doi:10.1186/1755-8794-2-54)
Supplement: Additional file 5 — Functional profiling and gene-symbols of differentially expressed genes in GK compared to BN rats in adipose tissue (n = 1075) and liver (n = 233) using GENECODIS [file 1755-8794-2-54-S5.xls]

## Sheet: Sheet1
KEGG categories	Number of genes	Corrected p-value	Genes
Fat
(KEGG) Prostaglandin and leukotriene metabolism	10	0.00103442	DHRS4	CYP2E1	EPHX2	LTC4S	PTGIS	PTGES2	PLA2G12A	CBR1	CBR3	PTGES
(KEGG) Focal adhesion | (KEGG) ECM-receptor interaction | (KEGG) Hematopoietic cell lineage | (KEGG) Regulation of actin cytoskeleton	4	0.00151394	ITGA6	ITGA1	ITGA4	ITGA5
(KEGG) ECM-receptor interaction | (KEGG) Hematopoietic cell lineage	5	0.00151394	ITGA6	ITGA1	ITGA4	ITGA5	CD36
(KEGG) ECM-receptor interaction	11	0.00193122	COL3A1	COL4A2	COL6A3	ITGA6	ITGA1	ITGA4	ITGA5	SPP1	VWF	CD36	CD47
(KEGG) Glycolysis / Gluconeogenesis	9	0.00263886	ADHFE1	DLAT	DLD	ENO2	ALDOA	ALDOC	HK3	LDHB	PFKP
(KEGG) Focal adhesion | (KEGG) ECM-receptor interaction	9	0.00263886	COL3A1	COL4A2	COL6A3	ITGA6	ITGA1	ITGA4	ITGA5	SPP1	VWF
(KEGG) Arginine and proline metabolism	8	0.00509035	2008-09-02	EPRS	GAMT	GATM	LOXL2	ASL	NOS3	LOXL3
(KEGG) Glycolysis / Gluconeogenesis | (KEGG) Fructose and mannose metabolism	4	0.00509035	ALDOA	ALDOC	HK3	PFKP
(KEGG) Glycolysis / Gluconeogenesis | (KEGG) Pentose phosphate pathway | (KEGG) Fructose and mannose metabolism	3	0.012239	ALDOA	ALDOC	PFKP
(KEGG) Hematopoietic cell lineage	9	0.0145973	IL2RA	IL3RA	ITGA6	ITGA1	ITGA4	ITGA5	IL1R2	CD3E	CD36
(KEGG) Cell Communication | (KEGG) Focal adhesion | (KEGG) ECM-receptor interaction	6	0.0194074	COL3A1	COL4A2	COL6A3	ITGA6	SPP1	VWF
(KEGG) Fructose and mannose metabolism	6	0.0194074	ALDOA	ALDOC	HK3	RDH11	PFKFB1	PFKP
(KEGG) Porphyrin and chlorophyll metabolism	5	0.0293018	EPRS	ALAD	HMOX1	BLVRA	BLVRB
(KEGG) Folate biosynthesis	5	0.0306341	NUDT5	DHFR	ALPL	QDPR	GGH
(KEGG) Metabolism of xenobiotics by cytochrome P450	7	0.0331529	ADHFE1	CYP1B1	CYP2E1	EPHX2	GSTM3	GSTT1	GSTT2
(KEGG) Cytokine-cytokine receptor interaction | (KEGG) Focal adhesion	3	0.0331529	EGFR	VEGFB	VEGFC
(KEGG) Focal adhesion	14	0.0331529	COL3A1	COL4A2	COL6A3	EGFR	BIRC3	ITGA6	ITGA1	ITGA4	ITGA5	CCND1	SPP1	VEGFB	VEGFC	VWF
(KEGG) Valine, leucine and isoleucine degradation	6	0.0331529	HMGCL	HMGCS1	AOX1	PCCB	BCAT2	BCKDHB
(KEGG) Cholera - Infection	5	0.0331529	ADCY3	SEC61A1	ARF4	ARF6	PDIA4
(KEGG) Fructose and mannose metabolism | (KEGG) Galactose metabolism	3	0.0331529	HK3	RDH11	PFKP
(KEGG) Urea cycle and metabolism of amino groups	4	0.0331804	GAMT	GATM	ASL	ACY1
(KEGG) Glycine, serine and threonine metabolism	5	0.044205	DLD	GAMT	GATM	RDH11	CBS
Liver
(KEGG) Arginine and proline metabolism	7	2.17524e-06	ALDH9A1	GOT1	LOXL1	ASL	ASS	NOS3	OAT
(KEGG) Alanine and aspartate metabolism | (KEGG) Arginine and proline metabolism	3	2.08542e-05	GOT1	ASL	ASS
(KEGG) Alanine and aspartate metabolism	4	0.000129975	ABAT	GOT1	ASL	ASS
(KEGG) Urea cycle and metabolism of amino groups | (KEGG) Arginine and proline metabolism	3	0.00168036	ASL	ASS	OAT
(KEGG) Prostaglandin and leukotriene metabolism	4	0.00185345	EPHX2	CYP4A22	PTGES2	PLA2G12A
(KEGG) Valine, leucine and isoleucine degradation | (KEGG) Butanoate metabolism	3	0.00299348	ABAT	ALDH9A1	HMGCL
(KEGG) Fatty acid metabolism	3	0.0103049	ACSL3	ALDH9A1	CYP4A22
(KEGG) ECM-receptor interaction	3	0.0361239	COL3A1	ITGA4	CD47
