# Supplementary material for: MicroRNA-125a is over-expressed in insulin target tissues in a spontaneous rat model of Type 2 Diabetes
Source: BMC Med Genomics. 2009 Aug 18;2:54. doi: 10.1186/1755-8794-2-54 (PMC2754496; doi:10.1186/1755-8794-2-54)
Supplement: Additional file 6 — In-Silico functional profiling of miR-125a targets predicted by miRanda (worksheet 1), TargetScan (worksheet 2), and PicTar (worksheet 3). [file 1755-8794-2-54-S6.xls]

## Sheet: miranda
ANNOTATION/S	# LIST	# REFERENCE	p-VALUE	CORRECTED p-VALUE	GENES	DESCRIPTION/S
4330	4(976)	39(38119)	0.0173	0.0549	LFNG, DTX4, RGD1309199, ADAM17	(KEGG)Notch signaling pathway
230	6(976)	96(38119)	0.037	0.0775	PRIM2, GUK1, POLR3C, ENTPD2, ADCY3, POLA2	(KEGG)Purine metabolism
04020, 04912	4(976)	32(38119)	0.00869	0.0465	CACNA1F, PLCB1, ADCY3, GNA11	(KEGG)Calcium signaling pathway | (KEGG)GnRH signaling pathway
4730	3(976)	70(38119)	0.267	0.299	PLCB1, CRHR1, GNA11	(KEGG)Long-term depression
04010, 04912	5(976)	41(38119)	0.0038	0.0258	CACNA1F, MAP3K1, MAPK13, MAPK12, SOS2	(KEGG)MAPK signaling pathway | (KEGG)GnRH signaling pathway
4080	16(976)	292(38119)	0.00382	0.0258	P2RX5, MTNR1A, SSTR3, EDN1, POMC, PPY, PTGER3, OPRM1, AVPR1B, P2RY2, GABRR2, CHRM5, CNR2, CRHR1, GABBR1, TRPV1	(KEGG)Neuroactive ligand-receptor interaction
4660	3(976)	83(38119)	0.358	0.371	PTPN6, IKBKG, SOS2	(KEGG)T cell receptor signaling pathway
4540	6(976)	80(38119)	0.0168	0.0549	PLCB1, MAP2K5, ADCY3, GNA11, SRC, SOS2	(KEGG)Gap junction
480	4(976)	28(38119)	0.00536	0.0322	GGTL3, GSS, GPX2, ANPEP	(KEGG)Glutathione metabolism
00230, 00240	3(976)	33(38119)	0.0517	0.0963	PRIM2, POLR3C, POLA2	(KEGG)Purine metabolism | (KEGG)Pyrimidine metabolism
04020, 04540, 04912	3(976)	21(38119)	0.0158	0.0549	PLCB1, ADCY3, GNA11	(KEGG)Calcium signaling pathway | (KEGG)Gap junction | (KEGG)GnRH signaling pathway
04510, 04810	3(976)	71(38119)	0.273	0.299	PPP1CA, ITGA7, SOS2	(KEGG)Focal adhesion | (KEGG)Regulation of actin cytoskeleton
04060, 04210	3(976)	10(38119)	0.00175	0.023	IL1B, IL1RAP, TNFRSF1A	(KEGG)Cytokine-cytokine receptor interaction | (KEGG)Apoptosis
4910	3(976)	109(38119)	0.531	0.531	FBP1, PPP1CA, SOS2	(KEGG)Insulin signaling pathway
4510	8(976)	161(38119)	0.0559	0.0974	ERBB2, PPP1CA, COL4A1, THBS2, ITGA7, VEGFA, SRC, SOS2	(KEGG)Focal adhesion
561	5(976)	34(38119)	0.00164	0.023	CEL, PPAP2C, DGKG, ALDH2, PNLIPRP1	(KEGG)Glycerolipid metabolism
4070	3(976)	56(38119)	0.173	0.207	PLCB1, DGKG, PIP5K1C	(KEGG)Phosphatidylinositol signaling system
4940	4(976)	69(38119)	0.101	0.138	IL1B, RT1-KE4, RT1-BB, RT1-CE2	(KEGG)Type I diabetes mellitus
4210	4(976)	67(38119)	0.0928	0.135	IL1B, IL1RAP, TNFRSF1A, IKBKG	(KEGG)Apoptosis
240	4(976)	43(38119)	0.0239	0.0625	UMPS, PRIM2, POLR3C, POLA2	(KEGG)Pyrimidine metabolism
4912	9(976)	80(38119)	0.000208	0.00561	CACNA1F, MAP3K1, PLCB1, MAPK13, MAPK12, ADCY3, GNA11, SRC, SOS2	(KEGG)GnRH signaling pathway
4010	12(976)	222(38119)	0.0125	0.0481	CACNA1F, MAP3K1, CACNG8, IL1B, TNFRSF1A, MAPK13, MAP2K5, MAP3K10, IKBKG, MAPK12, CASP2, SOS2	(KEGG)MAPK signaling pathway
1430	3(976)	98(38119)	0.46	0.469	COL4A1, THBS2, KA25	(KEGG)Cell Communication
4620	5(976)	65(38119)	0.0255	0.0625	IL1B, CCL3, MAPK13, IKBKG, MAPK12	(KEGG)Toll-like receptor signaling pathway
04370, 04912	3(976)	23(38119)	0.0202	0.0607	MAPK13, MAPK12, SRC	(KEGG)VEGF signaling pathway | (KEGG)GnRH signaling pathway
564	3(976)	47(38119)	0.119	0.149	PPAP2C, DGKG, LYPLA2	(KEGG)Glycerophospholipid metabolism
4530	4(976)	110(38119)	0.311	0.329	AF6, CTTN, SRC, CLDN11	(KEGG)Tight junction
562	3(976)	35(38119)	0.0598	0.101	PLCB1, MIOX, PIP5K1C	(KEGG)Inositol phosphate metabolism
280	4(976)	33(38119)	0.00969	0.0465	BCKDHA, MCCC1, ALDH2, ACADS	(KEGG)Valine, leucine and isoleucine degradation
4640	4(976)	69(38119)	0.101	0.138	IL1B, CSF3, DAF1, ANPEP	(KEGG)Hematopoietic cell lineage
4514	9(976)	141(38119)	0.0106	0.0465	CDH3, SDC1, MAG, RT1-KE4, PVRL2, RT1-BB, RT1-CE2, CNTNAP1, CLDN11	(KEGG)Cell adhesion molecules (CAMs)
04020, 04080	4(976)	62(38119)	0.0744	0.118	P2RX5, PTGER3, AVPR1B, CHRM5	(KEGG)Calcium signaling pathway | (KEGG)Neuroactive ligand-receptor interaction
4020	10(976)	167(38119)	0.0112	0.0465	P2RX5, CACNA1F, ERBB2, PLCB1, PTGER3, AVPR1B, TNNC2, CHRM5, ADCY3, GNA11	(KEGG)Calcium signaling pathway
1030	4(976)	67(38119)	0.0928	0.135	GALNT14, EXTL3, GCNT1, CHST3	(KEGG)Glycan structures - biosynthesis 1
04010, 04210	3(976)	29(38119)	0.0373	0.0775	IL1B, TNFRSF1A, IKBKG	(KEGG)MAPK signaling pathway | (KEGG)Apoptosis
10	3(976)	44(38119)	0.103	0.138	FBP1, ALDH1A3, ALDH2	(KEGG)Glycolysis / Gluconeogenesis
4512	4(976)	64(38119)	0.0815	0.126	SDC1, COL4A1, THBS2, ITGA7	(KEGG)ECM-receptor interaction
590	4(976)	53(38119)	0.0466	0.0898	GGTL3, PTGDS, GPX2, PTGES	(KEGG)Prostaglandin and leukotriene metabolism
4810	7(976)	179(38119)	0.177	0.208	PPP1CA, PIP5K1C, CHRM5, ARPC1B, MATK, ITGA7, SOS2	(KEGG)Regulation of actin cytoskeleton
04514, 04612, 04940	3(976)	45(38119)	0.108	0.142	RT1-KE4, RT1-BB, RT1-CE2	(KEGG)Cell adhesion molecules (CAMs) | (KEGG)Antigen processing and presentation | (KEGG)Type I diabetes mellitus
340	5(976)	18(38119)	7.07e-05	0.00382	HDC, ALDH1A3, HAL, ALDH2, HRMT1L2	(KEGG)Histidine metabolism
4670	4(976)	104(38119)	0.277	0.299	AF6, MAPK13, MAPK12, CLDN11	(KEGG)Leukocyte transendothelial migration
04540, 04912	5(976)	36(38119)	0.00213	0.023	PLCB1, ADCY3, GNA11, SRC, SOS2	(KEGG)Gap junction | (KEGG)GnRH signaling pathway
4740	3(976)	25(38119)	0.0253	0.0625	CLCA6, ADCY3, CNGA4	(KEGG)Olfactory transduction
4630	6(976)	106(38119)	0.0552	0.0974	PTPN6, IL24, CSF3, LIF, LIFR, SOS2	(KEGG)Jak-STAT signaling pathway
4662	3(976)	56(38119)	0.173	0.207	PTPN6, FCGR2B, IKBKG	(KEGG)B cell receptor signaling pathway
4370	4(976)	61(38119)	0.071	0.116	MAPK13, MAPK12, VEGFA, SRC	(KEGG)VEGF signaling pathway
4060	8(976)	139(38119)	0.027	0.0635	FLT4, IL1B, IL1RAP, CCL3, CSF3, TNFRSF1A, LIF, LIFR	(KEGG)Cytokine-cytokine receptor interaction
04010, 04620	4(976)	25(38119)	0.00352	0.0258	IL1B, MAPK13, IKBKG, MAPK12	(KEGG)MAPK signaling pathway | (KEGG)Toll-like receptor signaling pathway
04510, 04512	3(976)	46(38119)	0.113	0.146	COL4A1, THBS2, ITGA7	(KEGG)Focal adhesion | (KEGG)ECM-receptor interaction
04010, 04664, 04912	3(976)	30(38119)	0.0407	0.0814	MAPK13, MAPK12, SOS2	(KEGG)MAPK signaling pathway | (KEGG)Fc epsilon RI signaling pathway | (KEGG)GnRH signaling pathway
04060, 04630	3(976)	63(38119)	0.219	0.251	CSF3, LIF, LIFR	(KEGG)Cytokine-cytokine receptor interaction | (KEGG)Jak-STAT signaling pathway
350	3(976)	28(38119)	0.0341	0.0767	ALDH1A3, HPD, HRMT1L2	(KEGG)Tyrosine metabolism
4520	5(976)	64(38119)	0.024	0.0625	PTPN6, ERBB2, AF6, PVRL2, SRC	(KEGG)Adherens junction

## Sheet: pictar
ANNOTATION/S	# LIST	# REFERENCE	p-VALUE	CORRECTED p-VALUE	GENES	DESCRIPTION/S
04010, 04664	3(351)	37(38119)	0.00477	0.0175	AKT3, MAP2K7, MAPK14	(KEGG)MAPK signaling pathway | (KEGG)Fc epsilon RI signaling pathway
4910	4(351)	109(38119)	0.0185	0.0293	EIF4EBP1, AKT3, MKNK2, FLOT2	(KEGG)Insulin signaling pathway
4630	3(351)	106(38119)	0.0748	0.0823	STAT3, AKT3, LIFR	(KEGG)Jak-STAT signaling pathway
4912	3(351)	80(38119)	0.0378	0.0462	PLCB1, MAP2K7, MAPK14	(KEGG)GnRH signaling pathway
4010	11(351)	222(38119)	7.72e-06	8.49e-05	DUSP6, FGFR2, AKT3, MKNK2, MAP3K10, MAP2K7, CACNB1, FGF5, CASP2, MAPK14, RPS6KA1	(KEGG)MAPK signaling pathway
4530	4(351)	110(38119)	0.019	0.0293	CSNK2A1, PPP2CA, YES1, AKT3	(KEGG)Tight junction
4150	3(351)	44(38119)	0.00776	0.0213	EIF4EBP1, AKT3, RPS6KA1	(KEGG)mTOR signaling pathway
4310	4(351)	98(38119)	0.013	0.0285	CSNK2A1, APC, PLCB1, PPP2CA	(KEGG)Wnt signaling pathway
4810	4(351)	179(38119)	0.0842	0.0842	APC, FGFR2, ITGB3, FGF5	(KEGG)Regulation of actin cytoskeleton
4664	4(351)	64(38119)	0.00291	0.016	AKT3, MAP2K7, MAPK14, GAB2	(KEGG)Fc epsilon RI signaling pathway
4520	3(351)	64(38119)	0.0213	0.0293	SNAI1, CSNK2A1, YES1	(KEGG)Adherens junction

## Sheet: targetscan
ANNOTATION/S	# LIST	# REFERENCE	p-VALUE	CORRECTED p-VALUE	GENES	DESCRIPTION/S
4010	5(165)	222(38119)	0.00289	0.00578	DUSP6, FGFR2, AKT3, CACNB1, MAPK14	(KEGG)MAPK signaling pathway
4810	3(165)	179(38119)	0.0431	0.0431	APC, FGFR2, PIP5K2B	(KEGG)Regulation of actin cytoskeleton
